# Supplementary material for: Drug Authorization for Sofosbuvir/Ledipasvir (Harvoni) for Chronic HCV Infection in a Real-World Cohort: A New Barrier in the HCV Care Cascade
Source: PLoS One. 2015 Aug 27;10(8):e0135645. doi: 10.1371/journal.pone.0135645 (PMC4552165; doi:10.1371/journal.pone.0135645)
Supplement: S1 Appendix — (SAS) [file pone.0135645.s001.sas]

******************************************
******************************************
***                                    ***
*** PRIOR-AUTHORIZATION STUDY ANALYSIS ***
***                                    ***
******************************************
*****************************************;

*****************
** DATA IMPORT **
****************;

proc import 
	replace
	OUT=database
	DATAFILE="C:\Users\albert\Google Drive\medicine\academic\aa_projects\HCV_authorization_study\data\up-to-date_database\database_preauth_040215"
	DBMS=XLS;
run; quit;

***********************
** DATA MODIFICATION **
**********************;

data database; set database;

** changing variable types;
	newtimedecision = timedecision+0;
	drop timedecision;
	rename newtimedecision = timedecision;

** variable labels;
	label mrn					= "Medical Record Number";
	label padate				= "SOF/LED Authorization Date";
	label decisiondate			= "SOF/LED Decision Date";
	label approval				= "Approval of Pre-Authorization Request";
	label denial				= "Denial of Pre-Authorization Request";
	label pending				= "Authorization Request Pending as of 3/1/12015";
	label timedecision			= "Days to Final Insurance Pre-Authorization Decision";
	label appealrequestdate		= "Date of appeal request";
	label appealoutcome			= "Outcome of appeal";
	label appeal				= "Appeal was requred = 1";
	label appealtime			= "Length of appeal period in days";
	label startdate				= "SOF/LED start date";
	label age					= "Patient Age";
	label gender				= "Patient Gender";
	label insurance				= "Patient Insurance";
	label insurancecat			= "Public vs. Private Insurance";
	label race					= "Patient race";
	label ethnicity				= "Patient ethnicity";
	label smoking				= "Patient Smoking Status";
	label drug					= "Patient Illicit Drug Use";
	label alcohol				= "Patient Alcohol Use";
	label bmi					= "Patient BMI";
	label diabetes				= "Patient Co-morbid Diabetes";
	label hypertension			= "Patient Co-morbid Hypertension";
	label psychiatric			= "Patient Co-morbid Psychiatric Disease";
	label priortreatment		= "Prior Treatment for HCV Infection";
	label multipletreatments	= "Prior Receipt of >1 treatments for HCV";
	label hiv					= "Patient Co-morbid HIV infection";
	label hbv					= "Patient Co-morbid HBV infection";
	label ast					= "Baseline AST";
	label alt					= "Baseline ALT";
	label alp					= "Baseline ALP";
	label tbili					= "Baseline Total Bilirubin";
	label scr					= "Baseline Serum Creatinine";
	label gfr					= "Baseline GFR";
	label platelets				= "Baseline Platelets";
	label inr					= "Baseline INR";
	label fib4high				= "High FIB-4 Score (>3.45)";
	label fib4low				= "Low FIB-4 Score (<1.25)";
	label meld					= "MELD score";
	label childpugh 			= "Child-Pugh Score";
	label il28b					= "IL28 Polymorphism";
	label genotype				= "HCV Viral Genotype";
	label viralload				= "HCV Viral Load";
	label logvl					= "HCV";
	label cirrhosiscomposite	= "Presence of Cirrhosis based on Biopsy, High FIB-4 Score, Imaging findings, or Clinical Decompensation";
	label advancedfibrosis		= "Presence of F3 or F4 disease on Biopsy, High FIB-4 Score, or Imaging";
	label biopsytime			= "Time Since Most Recent Biopsy";
	label fibrosisbiopsy		= "Fibrosis Stage on Biopsy";
	label fibroscanscore		= "Fibroscan Score";
	label fibrosisfibroscan		= "Fibrosis Stage Based on Fibroscan";
	label imagingcirrhosis		= "Imaging Findings Suggestive Cirrhosis";
	label hcc					= "Presence of Hepatocellular Carcinoma";
	label decompensated 		= "Presence of Decompensated Cirrhosis";
	label ascites				= "Presence of Ascites";
	label pse					= "Presence of Encephalopathy";
	label varicealbleed			= "Presence of Variceal Bleed";
	label jaundice				= "Presence of Jaundice";
	label transplant			= "Status on Transplant List";
	label transplantclinic		= "Patient Seen at Transplant Clinic";

** new variables;
	If fib4high=0 then fib4high1="N"; If fib4high=1 then fib4high1="Y";
	If fib4low=0 then fib4low1="N"; If fib4low=1 then fib4low1="Y";

	label fib4high1				= "High FIB-4 Score (>3.25)";
	label fib4low1				= "Low FIB-4 Score (<1.45)";

	If insurancecat=0 then insurancecat1="Public";
	If insurancecat=1 then insurancecat1="Private";
	If insurancecat=2 then insurancecat1="Unknown";
	label insurancecat1			= "Type of Insurance";

	if approval=1 then approvalfinal=1; else approvalfinal=0;
	if denial=1 then denialfinal=1; else denialfinal=0;
	if pending=1 then pendingfinal=1; else pendingfinal=0;	

	if gender='M' then gendercat=1; if gender='F' then gendercat=0;
	if age=60 or age>=60 then agecat=1; if age<60 then agecat=0;
	if race='White Caucasian' then whiterace=1; else whiterace=0;
	if race='Black or African American' then blackrace=1; else blackrace=0;
	if ethnicity='Hispanic or Latino' then hispanic=1; else hispanic=0;
	if insurancecat=0 then insurancecatbinary=1; if insurancecat=1 then insurancecatbinary=0;
	if viralload >=6000000 then viralloadcat=1; if viralload <6000000 then viralloadcat=0;
	viralloadmillion = viralload/1000000;
	if gfr='>60' then gfrcat=1; if gfr='30-60' or gfr='15-30' or gfr='<15' then gfrcat=0;	
	if hypertension='Y' then hypertensioncat=1; if hypertension='N' then hypertensioncat=0;
	if diabetes='Y' then diabetescat=1; if diabetes='N' then diabetescat=0;
	if psychiatric='Y' then psychiatriccat=1; if psychiatric='N' then psychiatriccat=0;
	if priortreatment='Y' then priortreatmentcat=1; if priortreatment='N' then priortreatmentcat=0;
	if decompensated='Y' then decompensatedcat=1; if decompensated='N' then decompensatedcat=0;

	*creation of new variables for analysis: chi-sq testing;
	if approval=1 then outcomesingle=2; if denial=1 then outcomesingle=1; if pending=1 then outcomesingle=0;
		*need to label these outcomes for ease of reading;

	if appeal=1 and approval=1 then initialorfinaldenial=1; if appeal=0 then initialorfinaldenial=0; if denial=1 then initialorfinaldenial=1;
	if appeal=1 and approval=1 then initialdenial=1; else initialdenial=0;

	if name= "MCGIVERN, ANTONY" then appealtime=0;
	timeapproval=timedecision; if denial=1 then timeapproval=.; if pending=1 then timeapproval=.;
	initialapproval=1; if appeal=1 then initialapproval=0; if denial=1 then initialapproval=0;
run;quit;

***************************************
** BASELINE CHARACTERISTICS: TABLE 1 **
**************************************;

*baseline data;
proc freq data=database;
	title "Baseline Patient Characteristics: Categorical Variables";
	tables
		gender
		insurancecat1
		appeal
		race
		ethnicity
		smoking
		alcohol
		drug
		diabetes
		hypertension
		psychiatric
		priortreatment
		multipletreatments
		hiv
		hbv
		gfr
		fib4high1
		fib4low1
		il28b
		genotype
		biopsytime
		fibrosisbiopsy
		fibrosisfibroscan
		imagingcirrhosis
		cirrhosiscomposite
		transplantclinic;	 
run; quit;

proc means data=database
	maxdec=1;
	title "Baseline Patient Characteristics: Continuous Variables";
	var age bmi ast alt alp tbili platelets inr scr meld appealtime timeapproval;
run; quit;

*baseline characteristics in cirrhosis;
proc freq data=database;
	where cirrhosiscomposite=1;
	title "Baseline characteristics in patients with cirrhosis";
	tables
		childpugh
		decompensated
		ascites
		pse
		varicealbleed
		jaundice
		hcc
		transplant;
run; quit;

***********************
** OUTCOMES: TABLE 2 **
**********************;

*DESCRIPTIVE OUTCOMES;
proc freq data=database;
tables approval denial pending;
run; quit;

proc means data=database;
var age;
run; quit;

*UNIVARIATE STUDIES;
proc corr data=database;
var timedecision timeapproval appealtime age insurancecatbinary hypertensioncat psychiatriccat diabetescat bmi priortreatmentcat multipletreatments fib4high cirrhosiscomposite decompensatedcat transplantclinic ast alt alp inr meld scr platelets fib4score viralload logvl hiv;
run; quit;

proc reg data=database;
model timedecision = cirrhosiscomposite;
where approval=1;
run; quit;


*COMPARISON ANALYSES;
proc ttest data=database;
	var timeapproval;
	class ***;
	where ***;
run; quit;

proc freq data=database;
tables hiv*initialapproval /chisq nocol nopercent fisher;
run; quit;

*UNIVARIATE ANALYSIS;
proc logistic data=database descending;
class insurancecatbinary;
model initialapproval = insurancecatbinary age gendercat whiterace blackrace hispanic;
run; quit;


*MULTIVARIATE ANALYSIS;

title 'multivariate linear regression model';
proc reg data=database;
model timedecision = meld advancedfibrosis psychiatriccat gendercat age whiterace blackrace hispanic;
	where approval=1;
run; quit;

	/selection=stepwise
	slentry=0.1
	slstay=0.15;

title 'multivariate logistic regression model';
proc logistic data=database;
model initialapproval (event='1')= agecat gendercat whiterace blackrace hispanic insurancecatbinary transplantclinic viralloadcat bmi multipletreatments meld hypertensioncat diabetescat psychiatriccat cirrhosiscomposite advancedfibrosis fib4score tbili inr scr
	/selection=stepwise
	slentry=0.1
	slstay=0.1
	details
	lackfit;
output out=pred p=phat lower=lcl upper=ucl;
run; quit;

proc logistic data=database;
class insurancecatbinary;
model initialapproval = insurancecatbinary viralloadcat hypertensioncat age gendercat whiterace blackrace hispanic cirrhosiscomposite transplantclinic;
run; quit;
